# Supplementary material for: High-Throughput Sequencing Identifies Novel and Conserved Cucumber (Cucumis sativus L.) microRNAs in Response to Cucumber Green Mottle Mosaic Virus Infection
Source: PLoS One. 2015 Jun 15;10(6):e0129002. doi: 10.1371/journal.pone.0129002 (PMC4468104; doi:10.1371/journal.pone.0129002)
Supplement: S1 Appendix — (XLS) [file pone.0129002.s001.xls]

## Sheet: 8 novel miRNAs
#.	miR_name (Novel miRNAs)	miR_seq	genome_seq
1	csa-miRn1-3p	CTCGCAAACATCTGGTAGACATC	ttagagatgtttcaaaggatgttagcaatttattattattattattttatCTCGCAAACATCTGGTAGACATCtcgca
2	csa-miRn2-3p	CGTTGAGTATTATCTTTCAGTTC	ggccgagaggactaaagagaggctcaagcaggtattggttttaaattccgatcctaataactattattgctgtgtgCGTTGAGTATTATCTTTCAGTTCtcttgtgct
3	csa-miRn3-3p	CTTGTGGGTAATAGGCTTTCCTTCCTTG	gttcgacgaatgaaagagagctcgtacccgcaacttttccttgattctgcactCTTGTGGGTAATAGGCTTTCCTTCCTTGtcgtag
4	csa-miRn4-5p	ACTTCGCGGTAAGTCTAACCCTAATT	gACTTCGCGGTAAGTCTAACCCTAATTtcgtatgatattgcgacgtgtctctgcaagacatcggggaaagtgaaatgattataaacctttctgcgacgtcgtgtccttgtacaaaattagggttagacttatcgcgacgtc
5	csa-miRn5-5p	AATTACTATAATAACACCTTCACAT	taaacatttttatttaatatgagAATTACTATAATAACACCTTCACATtcgtatgcatcaattttgtaaatatgtaaggagtttgtaacaattactacttggtggaataaaagtgtata
6	csa-miRn6-3p	TCTTCTTCCTCTTCCTTTCT	attaaatacgaaaagaaaaagaaaaagaaaaaagaactccaacgctcccttcccctTCTTCTTCCTCTTCCTTTCTtcgtatttctt
7	csa-miRn7-5p	AGGTGGTTGGAGGTTGGTTCA	ggctttaaggcggAGGCGGTTGGAGGTTGGTTCAccatatctttttgaaactcttaagaggactatatgcttgcccattccaagaatggagttgggcctcgcattttgaactaaaatcaaattgcaaagccttgagatt
8	csa-miRn8-3p	GTTGGGAGGATGGAGCGGTT	aggccgtgaattctacagctttagccgtcgttcgagtaataaaacgggtggtgatacaGTTGGGAGGATGGAGCGGTTt

## Sheet: 120 predicated candidate miRNAs
#.	miR_name (Predicated candidate miRNAs)	miR_seq	genome_seq
1	PC-3p-3557	CAAAATGTTGAATTGAA	caatctcaaacaactttagtatgatatcttaatacttttattcatattttcacattgatattaatttgagatggacCAAAATGTTGAATTGAAtaatagtgtaaataatatacatatcacattgtttaagaatt
2	PC-3p-4681	CTAGTTTACTACGAGGTTGATGATC	gttttatcaactattttagtagatgaactaggtttatccatagcacttttggaaatttcttttaataCTAGTTTACTACGAGGTTGATGATCc
3	PC-3p-8322	TAAAGACTTTTTGCCGATGT	gactcggacaacagtctttgtggaacttatctttcacttTAAAGACTTTTTGCCGATGT
4	PC-3p-20844	TTGGTTTTACTTTGTCTCAGTT	ttcgatgtgtattttgagttgaatctaattccaaatgattttgttttatatttttacattattttttTTGGTTTTACTTTGTCTCAGTTttgtatatcagt
5	PC-3p-25396	TGGATGTCGTCCCTAAGGTAGCC	ggcgaggataaattagggaatgcatttaccggattctcactatacattagtacagaaatatTGGATGTCGTCCCTAAGGTAGCCtcaag
6	PC-3p-28211	CATCAAAGTGGTTTCTGGTAAC	atcgatgtgaccagcaaccactttggtgattggattagagactagaaaagtaaataaccaacaaccaagattagacaattagtgactagtaatgctaattgcggcaaccatcaataccatCATCAAAGTGGTTTCTGGTAACtcgtat
7	PC-3p-31277	ATCTATGTTGGAATCAATGTTG	actgacaaatgatatattgattccttcttcatgtATCTATGTTGGAATCAATGTTGaaatgtagtcctc
8	PC-3p-34277	CTGCATTATTGCTCTTTGATTCT	tctgatctgtaagttaacctttgatttaatcagagagggatagtttggtctatgataCTGCATTATTGCTCTTTGATTCTtcttatgttggcttggcttgatcttt
9	PC-3p-37117	AATTTGATCTTCTGATTCTCTC	cacgagatttttgaagaaatttgatttgtagagttgaacttgtaatgatgttgtatttttgttgatttgatacgatgtagttcggtctctacaAATTTGATCTTCTGATTCTCTCt
10	PC-3p-37565	CTTCCTCTCACAGTTTATCTCC	aatgcgaaatggactatgaactgtgcagaagttttgcaaatgaaacCTTCCTCTCACAGTTTATCTCCtcatatttgcccc
11	PC-3p-38361	CTATGCTAGCGTTATTAAAGGCC	ttaaaactgacattaatagcctttagtatcggtttgcaaccaacatCTATGCTAGCGTTATTAAAGGCCtttaatgtcgtttctg
12	PC-3p-39976	AACAATTTGTACCGTACTTC	agtgtccaggcttattacaattgtagcaAACAATTTGTACCGTACTTCtggactga
13	PC-3p-41177	CTTCGATCTCATCTCACTTCTTCCA	aaggggagagtgagagggggtatgtttttnnnnnnnnnnnnnnnnnnnnnnnnnnnnnnnnnnnnnnnnnnnnnnnnnnnnaagCTTCGATCTCATCTCACTTCTTCCAtt
14	PC-5p-44253	AGTTACATCTAGTGGTTACTAAT	ntagtgaaatagaaacctaactagttaacggAGTTACATCTAGTGGTTACTAATtcgcggtccggtcttatgCAAACTCATTAGATAGGATACCCTCAC
15	PC-3p-45338	TTTGATCGATTTATCCAAAACAC	aaggtgtatggccgagttggtcaaagtgagtctatttggtcaaacgatcaattgcTTTGATCGATTTATCCAAAACACttg
16	PC-3p-46648	GGTTTTGAATTTTTTATTGAAT	aaaaagatggcatgtataataaaataaatttcttcgaagccaccattgttttttttcataaatttcatatttgtccttgttGGTTTTGAATTTTTTATTGAATtcgtacgcatcttctt
17	PC-3p-47140	CTTATCTTGAGCGCACACATG	atgggtgcatgcagcatgcacgcgcgcatagagcatcagaatgcccagctacatgCTTATCTTGAGCGCACACATGtcgtatgcgcctgg
18	PC-3p-48988	ATTGGACAGAGAAGTATATC	ttttataaggcgtgctttttcatagttttatgtacagaaattttatactataaaaaATTGGACAGAGAAGTATATCttgtatgc
19	PC-3p-50340	GGGGTTCTATTCTACTATTC	gctgtgagagcttttagggagaaaccagcttctcgaattgctgaGGGGTTCTATTCTACTATTCtcatatt
20	PC-3p-50452	TTTCATTCGTGAGCTTTTACA	tactaaaggttcagatgaattcaggccattcattcgccgacttccagaatttaagttctggtaactatggaaTTTCATTCGTGAGCTTTTACAt
21	PC-3p-50621	ATGACTGGAAAATAATTGTCG	ttaacgacatttattttctgtcacgaaaaaacttattgcgacagttttcgaaaactgtcatggaatgactttccatgactcccaattctATGACTGGAAAATAATTGTCGtcgt
22	PC-3p-50720	AGTTGATCTCGAACATTGATCC	gttggatcattatgtttgtatcaaatacaaagtgagttgtatccatagtattatcaggataaggtacccaaccttatccatgtactatagaccatttaAGTTGATCTCGAACATTGATCCcta
23	PC-3p-51738	TATGATCTCCTTATTTCTGGTC	acaagaagaggagatggtgagtaggttatttattattctctattaatagcctaattgactgatagattgataacctgacTATGATCTCCTTATTTCTGGTC
24	PC-3p-59087	TTGACAAGTTTATCACTTCCATA	tcgggaggtcaaaattagtcaaaacaggcaaagtggtaaaaagtcaaaatgttgactttgaactttaaaaagtcaaaactttgaatttgatttaaataataacacttgttgggatTTGACAAGTTTATCACTTCCATA
25	PC-3p-59313	ATTTTATCTCGCAAACATC	gatgtttaaaagatgttagcaagttattgtcattgttATTTTATCTCGCAAACATCtattaaataag
26	PC-3p-67700	TTTGTTTTACTTTGTCTTAGTT	tttaaattaggatagcagtttgagaatatgatatagcaattatagcacattattttaaaattttgtaaatatgacaaaattctcacttttccatcgtttTTTGTTTTACTTTGTCTTAGTTtgaa
27	PC-3p-69764	CTTGTCTGTTAGTGAATCTTCC	gaagatttaatcgtcaagatggagttttgataggctactttcgacgaaaaacttttattcttctaatcatatcagtgtcgattgtagccttatcaagtcacatcaactccaactatcattCTTGTCTGTTAGTGAATCTTCCtc
28	PC-3p-70101	TTTATATTTGTTTCATTATTCCATG	gaggggatgatgcataaagttgggtgcgtgggaatgagagagagaggaagaatgaaattaggtttctaattttttcagttttttcttaattttatttgtacgtgtttttataTTTATATTTGTTTCATTATTCCATG
29	PC-3p-70771	ATTTGTCCTTGTAAAATACTGTC	tggggtaaaaaaggaagcactgccacaggtcattcgtacgggatgatgtattatgtgtgggccggactgtcatcaaccggtgacataatcatttaaaattgacggttattggtgaATTTGTCCTTGTAAAATACTGTCtcgtattggtaacttctcttgtggtcttcttttttcatcagt
30	PC-3p-71762	CATATTCTATAATTGTATGATATC	ttccgagatattattaaagtatatgtttttaggtctctaaacggttaactatatgttgcttttgaggctactatttttatcattgtcgtttgtggagactatgactagaCATATTCTATAATTGTATGATATCtcgttg
31	PC-3p-72026	TCCTCAAATTCTTTGAGCC	ctaaggccgaagagataggaaggtttggcactgacttagccggttaggcgagggggaactctcaatactcagctgcagagaaagagaggagagcccatcaaaattcaattcttctTCCTCAAATTCTTTGAGCCt
32	PC-3p-76546	TTTTCTAACCCAACTCAA	tcaggttggctgggttggttgggttgaccacccaaaaTTTTCTAACCCAACTCAAcccgt
33	PC-3p-87233	GTTTAGTCTTCACCATGT	aataatatgtgaagtcgataaaattgtattcttttcatacctagaatgttgaataacaaGTTTAGTCTTCACCATGTtcgt
34	PC-3p-87931	TTCTAAATTTTTGTCAATGTAC	cccaatttggtagtttgtagattcagagatatcaacaaaagttagttctttgtatcttctaaattaaaagcatgcttatttttttatttagagttttgaTTCTAAATTTTTGTCAATGTACtggtatttagagatttccaaattaaa
35	PC-3p-88917	CTTTGTCGTGTGCTAACC	gaatgaggttggccatgcaaacatagtctggggCTTTGTCGTGTGCTAACCtcactg
36	PC-3p-95926	TTGCTATATTCTTAATTATTATTCC	caaaataattaagtatataacaacattttaaaaaaattgcaaatatagcaacatttgtaannnnnnnnnnnnnnnnnnttttgctatatttgcaatttttttaaataTTGCTATATTCTTAATTATTATTCC
37	PC-3p-99883	CTTGTTGGTTCGGATCTTC	tataagttttacatgataatggtcggaacaaaatctcgaggagagtaaattgatacacttacacaagtaagttcactctttaaattataagttttatggtaattgcCTTGTTGGTTCGGATCTTCtcttatgcagtttctaccatacttctatgtgatatttctt
38	PC-3p-104586	CCACACATGTGCTATTCGCCTATC	ctaagatggggtgtatatcgtgtgctaaccttgcaatggggttgCCACACATGTGCTATTCGCCTATCtcgt
39	PC-3p-112990	GTTTTGATGTTTGAGTTGGATTC	aatggaagagtataaaagagaaacacacaaaatacaaaacagaggttggGTTTTGATGTTTGAGTTGGATTCtcgtattcttcttgt
40	PC-3p-139841	AAGGTCGTTTCTGTTTGAAGCAACC	cttcaaacagaaacgacctttacttaatatgcaagtggagaactttctatgacttcggttctcgatcatgtcatttactgctcctctcttcccaatcaattttttggaaccaccaacgcaAAGGTCGTTTCTGTTTGAAGCAACC
41	PC-3p-148722	TCCGATCACTATTTGCACTTC	atgaggagattgtatcaatagaaattaaagaTCCGATCACTATTTGCACTTCtcctttg
42	PC-3p-149419	TTAGTTCTTAGTAATAATG	atttgctgcataattatgaacatgtgactttgactacttgtgtagatctgatttctccattagtcatttgcattttggttggttttTTAGTTCTTAGTAATAATGtatgcacct
43	PC-3p-157112	GTACCTCGACAAGTAGATTACCTC	actgaggttcttttatcctttgttatcgtcatgtttggttgaaaataccaaataGTACCTCGACAAGTAGATTACCTCtcg
44	PC-3p-157592	GTGCGTCTGTGAAATTTTTTCCG	gtcacgtcgggaaaagtcttcctcgacgtgctgacaaaGTGCGTCTGTGAAATTTTTTCCGtcgttga
45	PC-3p-158740	TAGTGTTGTCTTCTCTAATTTTTA	gttggtaaaaatgaatgattttattaatatatcatataagTAGTGTTGTCTTCTCTAATTTTTAtcgta
46	PC-3p-167492	TTTAGTTAATTAATCTCATA	agttaatgaataatgattaatttaattaaagagTTTAATTAATTAATCTCATAtcattggag
47	PC-3p-175014	GTTTTAGTGATGCCTTTCCGCC	attcgagttgaacgggaatgcattcccaaaacagtattgtctattgtgtactcacaatggatgttgaaGTTTTAGTGATGCCTTTCCGCCtcgtta
48	PC-3p-202648	GTCTTAAACTCTTACTAATATT	tttcatgtagaatattagtctttgtttctgatttataatggaGTCTTAAACTCTTACTAATATTtcgtatgcat
49	PC-3p-209240	TTTGTGATACTTTGGAACTCTA	tgtgatacaatagagttccaaagtatcacaaagagtacgtataagttatccctttaatttaaattaaattaattaatattacgtactcTTTGTGATACTTTGGAACTCTAttgttctgt
50	PC-3p-209381	ACTTAGATTATGTTATATATGG	aaaatcataaataacgtaaataggataaaaatgaatacaACTTAGATTATGTTATATATGGtcgt
51	PC-3p-222939	TGATTATTGGATACGGTCCTATCT	gaaaggtgtagctggtcgggagggaaatacttgaatatatcaaccacattgaagataggattaatgtgtatgtgatgggggagatcaatcttgtatgaattatctccaaatctctTGATTATTGGATACGGTCCTATCTtctttggctgtagtttgttgtattttcctgccgatagtcttgcctttc
52	PC-3p-223148	GTTTGTTTTAGCCTATAAGTTCT	tttcgttcttcctaggttctgttatagatctctatacgaggatctatgtttctatcccagaaggtcttcgtggGTTTGTTTTAGCCTAGAAGTTCTttgtgt
53	PC-3p-225557	CTGAAATAAAATATCTTATTCTTG	tgtgatttgggataagatgttttattcttattgtgtgatCTGAAATAAAATATCTTATTCTTGtcgtg
54	PC-3p-232337	TACAATCTCTAATATTTAC	atttcagaagaaacgtaattcgtagaattgaacttcgtatattgaaTACAGTCTCTAATATTTACtcttttgatgc
55	PC-3p-254427	TTTCGTTAGCTTCGCGGAGGACACC	tcggtccttgtcgtttagctaactgaaattatgctTTTCGTTAGCTTCGCGGAGGACACC
56	PC-3p-271839	ATTATGTTCGAGAAGTTTTGTAT	catatgtgttgaatatatacaatactaacctcgaaatttttaactagATTATGTTCGAGAAGTTTTGTATttgtcagccgtcga
57	PC-3p-297512	AAATGGTGTTTTGTTACCTCTC	atagggaggtcagaacatgcagtttctatataggcAAATGGTGTTTTGTTACCTCTCttg
58	PC-3p-298969	ATGTAGATGTCGGGAATGCTCCCC	aaatcaaaatggtggggcactcccaacgtctgaATGTAGATGTCGGGAATGCTCCCCtcagttgacgc
59	PC-3p-311789	TATATCTCATGTGTTAGGATATCC	atagaggatatcccgacgcacgagatatagcatcgaggtatcccttgacatttcccgacgtagaattgtgtgcatcgagaaatgtcaaagtatatcccaacgcTATATCTCATGTGTTAGGATATCCtctct
60	PC-3p-318270	GTTTCTGATTTGTACTCTTCT	ttcggagtagaaaattataacacaaactggattcttgtGTTTCTGATTTGTACTCTTCT
61	PC-3p-318493	ATTTAATTGGCCGAAATTTCTTAC	tgcttgttgagtttgaatttggttggattgaataaacttaattatcaaaatccaataaaatataattatcgaatatttgttatgatgatgtgacaggATTTAATTGGCCGAAATTTCTTACtcaacaaata
62	PC-3p-322544	TTTAGCCAATTAATCTTAGA	agttaatgaatgttgattaagtgggctaaatgggTTTAGCCAATTAATCTTAGAtcattggagcctatgatctataggtccattaggtttttctgttagctcatataaaattaacttagaacattatgt
63	PC-5p-7450	GTTACCAAGCGCGATGGAAGCG	gcatcgaactgtcggcgcctgctcctcctcgtcgatgtgccccgaacgaagtccttcgttggagcggccgcaatcgatcggttcttgcatcGTTACCAAGCGCGATGGAAGCGtcgtgtcccgtcagcccctttctgtcgtcacccgcgcgcgggtgacgacagaaaggggctgacgggacacgacgcttccatcgcgcttggtaacgatgcaagaaccgatcgattgcggcc
64	PC-5p-9180	CTTATTTAATGTTCTTT	tattgaatttttCTTATTTAATGTTCTTTtactttttgtttaggttgaaagaatgatgaaattatcagaaattcatgg
65	PC-5p-17007	AAGTGAGGAATGCAAGGCTG	ccggggttgtAAGTGAGGAATGCAAGGCTGtcgttgccgaatatggagaaaccatcattaaaatgctgttagcaaaggtatttgatgcctttcttcacattatccaaa
66	PC-5p-19461	CATTGCATAAGATACCCTCAC	CATTGCATAAGATACCCTCACtcgcatgtcacctacatgaacgcgttggatcattgcatttgtatcgaatacaaagtgagctgtatccatagtattactaagataaggctaggtgaaatgtgagtgagggtatcctatgca
67	PC-5p-21837	CTATGCCGCTAGTTGTCAT	caggttgctcacttagtaacaggCTATGCCGCTAGTTGTCATtcgtatccgtgtactgtaggcttggcttgttggtgagaaaacact
68	PC-5p-22000	CTATTTTTTACAATTCC	agctcgtaaatattttgCTATTTTTTACAATTCCactaaattaattgatatataaatttagttatgagaattttcaaaaataacaaattttacgaaat
69	PC-5p-23513	CTAAAATTGATACATTATCTAG	CTAAAATTGATACATTATCTAGtcgtgtgtcgtagctactttaattcaaatagttgtacggtataaaaaatataaataatcattttattatatatatatttttgtagatcatagattaaagataattttgggaatttata
70	PC-5p-23516	CTGGACTGTTGATCGTTGACTGA	aCTGGACTGTTGATCGTTGACTGAtcgtatggaagtcgtgtaccccgtacacgacttccgtacaatgagtcaacggtcaacactcgcc
71	PC-5p-24326	AATGCATCGAGGGTTAGAACCA	atAATGCATCGAGGGTTAGAACCAtcttttgacgtctattgtaattaagtcgttgacggctattataatactacatagagagatggtcataacttttgacaatgcaact
72	PC-5p-26498	TATCATGTTCATTCTAAACAG	tttattTATCATGTTCATTCTAAACAGtcgtttgatcgtttttttgctcgttacaatctaaaataataaatagattgtcttgtaaaagcttcttgagcattaatctatatcaatatttagaatacgtataaaacg
73	PC-5p-28364	GTTAAAAATCGGCCGATTTT	acatgGTTAAAAATCGGCCGATTTTtcgtaggctaaagtattggccgttttttgtccgtt
74	PC-5p-34263	AACACATAAAAGTTGGTGCGCC	aacttcttcaacgAACACATAAAAGTTGGTGCGCCtcgtaaaaagtctttaagtgttcgtgtttatggaaatc
75	PC-5p-36448	CTTAGTGTTGTGTGTAACCATG	tgtggaCTTAGTGTTGTGTGTAACCATGttgtatgtgtctgtatctaattctacgtgatcgtggtcttggtcattgcattctagatgcttattatgtatctcatttttacgtatatactaagtcctca
76	PC-5p-38568	CAGAAGGTTCGTGGAAGGCTTCTC	tttctgggtttgacaagttattaCAGAAGGTTCGTGGAAGGCTTCTCtcgtatagccagttctttaacccaatctgaccatgaaggggactccttttgtttggagcccaacatgtgatagtagtttccaggatcttaagtagaaacttgttattgcaccagtcc
77	PC-5p-46899	ATTGGATTTTGTCTCTTGCTTC	catttATTGGATTTTGTCTCTTGCTTCtcgtgtatcttcttgctatattaatcaagcaaggatggtgtggaagctagagcttgtccatct
78	PC-5p-51735	GTAGAATTATTAGGCAATC	gacattttcttgctaaacaGTAGAATTATTAGGCAATCtcgtatatatctaaggtttacctacctaccttagagaggttacttcaaatggggtgtgtctagttcttctccatgtttggggtttcaagtagaatagg
79	PC-5p-53447	GAGCTTAGTCATGATTAAACTCTTC	ataGAGCTTAGTCATGATTAAACTCTTCtcagttcgccaacttctgcttcttaatggagcacgtgtaaacttaagatgtgtccttaatcatgcttagcttgaa
80	PC-5p-53485	GTGTGATCTAGTATGGGATG	gattaggatgtctcctacttgttGTGTGATCTAGTATGGGATGcctcatccctactgtgtgatctggtatgagatgtcttatac
81	PC-5p-58981	ACAAATGACTGTGAATTTTA	ACAAATGACTGTGAATTTTAtcgtatattcaggtgatggagaattgtatataacggtgatttacggttatgat
82	PC-5p-61552	TCAATATTAATAATAGTGAGAC	tttTCAATATTAATAATAGTGAGACtcgtatccttttcaaaaagaaaaaaaagtttcaagaaaaccaacttcttccaatttagtctcattatcattaataaag
83	PC-5p-61729	CTATTTTCAAATCTTTATGTC	atctttgtttcaagaaattgtagaatgcattcaaggtagactttttCTATTTTCAAATCTTTATGTCtcgtttgatcgtgtatgggatgactacaacaattcaaacctcatttagattgttgaggataaggatgtgtcttggcttatgttagttttgttgaaatatcttgatacaaatac
84	PC-5p-63871	CGTGAGTTCAAAGTAACTCTTGATG	gctggttactatctcacCGTGAGTTCAAAGTAACTCTTGATGtcgtatatggcgtttgggagttattttgaactcttgatggggtagtaaccaac
85	PC-5p-65578	GAATAAGTAATTGTATTTCA	gttgtcatgaagcaggtatgtcagttttttGAATAAGTAATTGTATTTCAtcgtatttattggtcttttgcataattatttgtattgcactgtatgccacatgtcttatgactgc
86	PC-5p-66456	ATTATTTTTAGTATCATC	tacgttattttaaatttaaatttATTATTTTTAGTATCATCaaaattagttagaattttaccttacataattttttcactaagataatcatttagattatctttaatattttacaaccatgatatttatatgataacttaattgagttgaatttgaataat
87	PC-5p-66855	CTACCTAGTCTAAACGATC	CTACCTAGTCTAAACGATCttgtaccaaatcaaaatgatctattagtgatagtggtatatttctgtttatctgggatt
88	PC-5p-67111	TCTGATTCAAATGTCCATTT	aatgtaaTCTGATTCAAATGTCCATTTtcgtaagcagtcttaattataatgtaaatgttataatctagttacatttttggtatttaattgaattatttt
89	PC-5p-67364	CTTCCTTAATCCGCATTACTAG	ccttattCTTCCTTAATCCGCATTACTAGtcaaataccgtattctcacttgggaggaggtcagaggaaggaaactgacccaaggtcaaagctctactccttattattaggatggggatgattaggaagtca
90	PC-5p-67839	GTTTACGATCTTCTTCATTTCGA	tcgtcttcGTTTACGATCTTCTTCATTTCGAtcttttgtcgtccctttgtttgcttcttgttgccggcaacgggggcgtttggggcggaggagtccatgagaggaacaagagttgtgttttgaggaagatggggatggagaatt
91	PC-5p-70653	ATAAGGATGTGGAAACGACTGAATC	gATAAGGATGTGGAAACGACTGAATCtcgtagatgttgcttatataaagtgtggatttgattagtagattgattGTTGTCTAGACTGAATGTATAATATCTACtgt
92	PC-5p-72321	AATTTGAGTGGCATGATG	agtatttgtgttgctatatcctttcataaactcacAATTTGAGTGGCATGATGtcgtatgtcattctgtgttgttgagttaatgttgttatgatatagatcgtggatttt
93	PC-5p-73408	GGAATCTTCCCAATATATTGACTA	aacaaggtagatgagtGGAATCTTCCCAATATATTGACTAtcgtatggttgatgtattagttccatgcttatcttcctttca
94	PC-5p-74136	ATAGACTTGTATCACTAATAGAC	taacaaaactatcgtggATAGACTTGTATCACTAATAGACtcctatagtctattactgatagacttctatcatggatagaatttgann
95	PC-5p-74546	CTTGTATCACTGATAAAC	atcgttgatagaCTTGTATCACTGATAAACtagtatgatctatcggtgatagataagtttttacaacatg
96	PC-5p-76647	ACTCAGACTGTCCTACATTCAACTA	ACTCAGACTGTCCTACATTCAACTAtcgaagcctcttcctctcaacctccaaatggttgattgttgtctctttcatgcaaagggacagtatttgtatatatggtacaaaggataatgatttttggatgttggatgtttat
97	PC-5p-82400	CATGTATGATTTAATTACTAATC	gtaattgaCATGTATGATTTAATTACTAATCttgtatgctcgactttttggtgtatgtaattagattggtacatgtcaatctg
98	PC-5p-82896	GTTTTTGTTTTCGCCCCAAAACGGG	nnnaaaggccgaaaaaaatatgatcgggagtcaGTTTTTGTTTTCGCCCCAAAACGGGtcaaagtaggctaatgcattagcccctttttcaacgttttggagtgaaaataaaacctgactcccgggcatattTTTTTCGGCCTTTATGGGAAAAAAAC
99	PC-5p-84960	ATTTATATTAATAATAGTGAGAC	ccccctattgctctttgtataaccctcgtgtacattgagcattgtctctttATTTATTTTAATAATAGTGAGACtcgtgcctttttaaaaaaaaaaaaaaaaatggaacaagtctctattattaataatttaaaaagagagacaaaagcaactactacaagaggattatgcaatgaacaagaagagacagtggg
100	PC-5p-93097	ACTCCTTTTTATAATTATTATC	ctACTCCTTTTTATAATTATTATCtcggtatccttttctgccttcaccttcagttttggactgattctgttgtagctcaacattcaggtatgttcatggggtttgaagatcttgaaggagatgatgatataagggaggaa
101	PC-5p-98738	ATTTATGAGGTAGATAACCAACCA	actaaaagaagaaaaattaaaatgggattaaaaatATTTATGAGGTAGATAACCAACCAtcgtttgcatgtattctgcttttaataaatcttttcctaataaagattagcttctttttat
102	PC-5p-100383	CAAAACTATTGCTGATAGAC	aaattgcaaatataaCAAAACTATTGCTGATAGACtaatatcattgataaattttgctatatttgcaaaaa
103	PC-5p-103503	ATAAGGTTTGTGGAAGGTTTCTC	tcagggtttagcaggttattacATAAGGTTTGTGGAAGGTTTCTCtcgtatagctagtcctttgacttagttgactaggaaggggactccttttgtttggagtccagaatgtgagagaagcttccaggattttaagtagaaacttgttactacaccagt
104	PC-5p-112236	CGTGAGATTTCTATAATATGCCTGC	CGTGAGATTTCTATAATATGCCTGCccctagagcaacgtttcctttggagggttgtattataggattcaaa
105	PC-5p-135464	AGACTTGTATCGATGATACACT	AGACTTGTATCGATGATAGACTcatatggtttatcagtgatagactatttacaacatggtctatggatgatagacttctatcattggtagaattt
106	PC-5p-143739	CTTCGCGGTAAGTCTAACCCTAATT	aacgtcgcagaaagctgaatatttaaattgtttttacacttttcgcaacgtggcaccctccgaCGTCGCGGTAAGTCTAACCCTAATTtcatatgataatctttttgcgacacg
107	PC-5p-162570	CACATAAGATTATCCTTAGATCT	caagttCACACAAGATTATCCTTAGATCTgcataggtgagggcagctcattagtgctggctcaataacccttccatttcaggggtaagattgtgtgaatagc
108	PC-5p-172177	TGATCTATATATGTTTCTGAGG	catttggtagtttaacgcTGATCTATATATGTTTCTGAGGtcgtatggtggtctacggatctttatgtgtgctagaatgccatacaaaattggaaatacttatggtgtttattttatttttatcaacaa
109	PC-5p-173172	ATTTAGGATATATACTCAC	ctcaagtctcatattttATTTAGGATATATACTCACtcgtatgtaagtttcatgctatatcattagttgctaggcatgatgaacgtcatggtgagttatatttaaagtgtcatgataaacttata
110	PC-5p-183816	CTTGTATCGCTGATAGATT	aactatcgctcatagagaCTTGTATCGCTGATAGATTcgtatggtctatcgcacaacatggtttggtctatcggtggtatac
111	PC-5p-187816	AAGCCTAATATTGCAATTCTCTGA	acAAGCCTAATATTGCAATTCTCTGAtctgccgatatggaaatcgatcagagaatctatcattaggcgat
112	PC-5p-226754	TTAATATTATATTTTCTCTATTT	tattTTAATATTATATTTTCTCTATTTctatattctggttgtgtccccctttcacaaaaagaaattgaagtttgaaaattgatgttgggtaa
113	PC-5p-230498	AAACTATCACTGATAAAC	aaattgcaaatatagcaAAACTATCACTGATAAACttcgtatggtttatcagtgatagagtaatatttgtagcat
114	PC-5p-244631	GTGGGCTTGGCCTCATTTGC	ctttagGTGGGCTTGGACTCATTTGCttgtggggctgttgggcttggacttaagcttaaacttgagcttgggcccatttgctttattgggcttaggcccatctactt
115	PC-5p-249593	ATAGACTTGTATCACTCATAGAC	atagttgATAGACTTGTATCACTCATAGACtcgtatgatctataagtgatagaccaatttttacaacatg
116	PC-5p-260857	ATGAACGACAGCGACTTCC	aatgaagagcagcgagagcagacgacgATGAACGACAGCGACTTCCtcggttgttgtctctctgtctcgcaattctctcgtctctttctc
117	PC-5p-265341	TAGTCATAGTATCGCATG	cgccaattattttctgtcgcaaaaaaatatgtgacagttatttaTAGTCATAGTATCGCATGtcgtggaaaatgcgttttatcatgacaacaaataactgtcattttttttttatgacaacaaataattgtcactatttacacatttacaacaattaCAAAAATGTCACGAAT
118	PC-5p-274347	ATAGCAAAACTGTCGCTGATAGAC	aaatATAGCAAAACTGTCGCTGATAGACttgtatttctgataaactcatattgtctatcagtatttacaacattgtctatcggtgatagacttctataaat
119	PC-5p-322544	TTTAGCCAATTAATCTTAGA	agttaatgaatgttgattaagtgggctaaatgggTTTAGCCAATTAATCTTAGAtcattggagcctatgatctataggtccattaggtttttctgttagctcatataaaattaacttagaacattatgt
120	PC-5p-327097	ACAAATATATCCAAATCCA	tctatttttgatcattatagttggtgacagttttaagaataataatatttttaaaaattACAAATATATCCAAATCCAtccgtgatagacttcgatgataaaccactccgatagatcaatgtttatcggtgatggatttatatcattgatagactgacagattttgttatatttgtaaatt
